# Supplementary material for: Prevalence of Salmonella and Listeria monocytogenes in non-traditional irrigation waters in the Mid-Atlantic United States is affected by water type, season, and recovery method
Source: PLoS One. 2020 Mar 17;15(3):e0229365. doi: 10.1371/journal.pone.0229365 (PMC7077874; doi:10.1371/journal.pone.0229365)
Supplement: S1 File — Salmonella and L. monocytogenes populations (MPN/L) with water quality parameters for all data analyzed for Fig 1, Fig 2 and Fig 3. (XLSX) [file pone.0229365.s001.xlsx]

## Sheet: Supplemental data file 1 14 202
ID	Water Type	Conductivity	Pressure	Salinity	ORP	pH	DO	Turbidity	N	Temperature	Salmonella (MPN/L)	L. monocytogenes (MPN/L)
1	Surface water	186.6	762	0.09	123.8	7.26	80.6	16.28	1.59	16.415	0.2	0.015
2	Surface water	214.5	758.8	0.1	460.1	7.39	97.9	16.8	2.54	13.2	0.27	0.015
3	Surface water	408.7	762.2	0.2	289.5	7.54	118.1	11.2	4.65	9.9	0.015	0.015
4	Surface water	207.2	761.6	0.1	275.2	7.03	78.9	13.4	2.05	17.5	0.93	0.15
5	Surface water	173.5	764.3	0.08	170	6.75	75.5	9	2.84	25.6	0.092	0.015
6	Surface water	227.1	763.5	0.11	140.7	7.25	89	21.8	1.62	27.7	0.23	0.11
7	Surface water	424.2	762.5	0.21	168	6.81	97.9	6.8	1.37	30.3	0.015	0.015
8	Surface water	154.7	761.9	0.07	153.4	6.52	118.4	1	0.85	21.5	0.015	0.015
9	Surface water	169.2	766.7	0.08	170.1	6.69	99	1.7	5.04	28.9	0.015	0.015
10	Surface water	106.9	769.1	0.05	167.5	6.68	101.3	-4	2.99	22.5	2.4	0.015
11	Surface water	259.8	763.3	0.12	162.8	6.83	83.5	6	2.15	26.1	1.5	0.015
12	Surface water	551	762.2	0.29	278.4	7.01	67.3	6.8	1.43	20.5	0.092	0.015
13	Surface water	909	751.7	0.44	208	7.33	84.4	5.1	1.96	15.6	1.5	0.28
14	Surface water	346.5	770	0.17	150.4	6.7	74.1	5.1	2.59	9	0.092	0.092
15	Surface water	347.5	764.6	0.17	163	6.83	85.4	6.2	1.68	5.8	0.11	0.03
16	Surface water	213.7	766.4	0.1	168.6	6.41	83.8	21.9	2.53	3.5	0.092	0.015
17	Surface water	75.1	770.8	0.04	170.9	6.34	78.1	119.2	0.82	10.2	4.6	11
18	Surface water	156.3	760.1	0.07	177.6	6.59	87.7	22.3	2.9	6.7	0.38	0.14
19	Surface water	189.3	768.5	0.09	154.9	6.91	89.9	8.6	2.13	10	0.092	0.092
20	Surface water	172.8	763.7	0.08	80.2	6.54	85.3	3.4	2.05	14.8	0.015	0.015
21	Surface water	97.2	766.7	0.05	150	6.4	60.5	22.5	0.83	20.5	11	4.6
22	Surface water	176.9	756.8	0.08	170.3	6.62	64.9	7.8	1.96	21.8	1.5	0.072
23	Surface water	161	762.7	0.08	168.5	7.22	98.1	13.1	1.4	26.3	0.072	0.03
24	Surface water	257.6	761.5	0.12	56.8	6.87	87.9	6	0.74	24.1	0.03	0.015
25	Surface water	150.2	763.9	0.07	171.5	6.27	74.3	5.6	2.76	30.4	2.1	0.015
26	Surface water	174.1	764.8	0.08	5.5	6.92	79.2	0.5	1.45	22.9	0.015	0.015
27	Surface water	381.5	763.2	0.18	214.4	6.5	63.4	6.6	4.69	24.5	11	0.03
28	Surface water	366.2	761.7	0.18	162.4	7.37	30.5	2.2	0.89	14.1	0.015	0.36
29	Surface water	390.4	762.9	0.19	191.1	6.93	105.5	0.6	0.61	7.4	0.015	11
30	Surface water	441.2	761.9	0.21	170.9	7.35	124.3	1.3	0.49	7.4	0.036	11
31	Surface water	305.7	747.3	0.15	161.8	7.97	92.1	3.7	0.47	8.3	0.074	11
32	Surface water	333.9	772.5	0.16	147.5	6.96	109.7	2.1	0.89	3.7	0.015	0.28
33	Surface water	215.5	761.1	0.1	175.4	7.43	103.5	4.2	0.22	17.5	0.93	0.42
34	Surface water	238.6	760.6	0.11	119	7.76	95.6	4.8	0.64	12.6	0.092	11
35	Surface water	288.3	763.2	0.14	158.6	7.76	95.6	2.2	0.86	20.6	0.036	0.43
36	Surface water	613.5	762.7	0.29	67.9	7.71	83.4	3.5	1.04	20.7	0.14	2.4
37	Surface water	579	760.85	0.28	101.6	7.83	82.4	6.4	0.65	23.45	0.092	4.6
38	Surface water	322.25	760.25	0.15	111.2	7.44	88.5	26.8	0.58	21	2.1	11
39	Surface water	239.1	765.5	0.12	133.2	7.7	90.2	7.2	0.92	22	0.93	0.29
40	Surface water	266.4	767.9	0.13	138.7	7.63	96.6	3.1	0.59	15.7	0.75	0.14
41	Surface water	290.1	761.8	0.14	135.7	7.62	86.7	3	0.7	20.4	0.43	0.03
42	Surface water	552	762.8	0.27	41.7	8.04	82	1.1	2	18	0.43	0.43
43	Surface water	260	754.1	0.12	134.5	8.15	85.4	22.1	0.89	12	11	11
44	Surface water	295.4	769	0.14	98.2	8.16	98.9	3.3	0.8	7.9	0.036	2.9
45	Surface water	460.95	762.8	0.22	163.3	8.04	102.5	1.3	1.36	4.6	0.015	11
46	Surface water	336.7	763.8	0.16	170.2	8.89	102.7	3.1	0.68	4.95	0.036	2.1
47	Surface water	153.1	770.9	0.07	223.6	6.92	95.6	46.8	1.48	8.8	0.43	0.015
48	Surface water	209.6	758.3	0.1	169	6.92	97	3.2	0.7	4.5	0.015	11
49	Surface water	202.6	766.8	0.1	184.3	7.63	100.8	0.6	0.72	7.2	0.015	0.28
50	Surface water	211.4	762.6	0.1	150.7	7.28	97.5	2.8	0.53	15.7	0.074	4.6
51	Surface water	141.8	765.5	0.07	145.2	6.93	93.5	13.5	1.08	17.5	2.1	11
52	Surface water	202.65	756.05	0.1	116.7	7.07	92.8	11.1	0.93	16.45	1.5	11
53	Surface water	164	761.4	0.08	105.1	7.11	94.9	5.3	0.9	20.15	11	0.35
54	Surface water	204.7	760.05	0.1	89.6	7.37	95.5	0.2	0.23	22.65	0.23	0.21
55	Surface water	162.8	763.3	0.08	80.2	7.28	93	5.4	0.38	22.15	0.23	0.42
56	Reclaimed water	793	736.1	0.39	385.2	7.3	85.8	1.2	5.36	11.1	0.015	0.015
57	Reclaimed water	777	745.7	0.38	251.7	7.39	91.9	8.5	22.57	5.3	0.015	0.015
58	Reclaimed water	919	735.3	0.45	189.9	7.11	26.5	9.8	1.89	18	0.036	0.015
59	Reclaimed water	816.5	733.6	0.4	249.6	7.03	115.2	11.1	3.58	15.5	0.015	0.015
60	Reclaimed water	786.5	738	0.38	197.2	7.08	17	11.9	3.59	22.7	0.015	0.015
61	Reclaimed water	820	736.8	0.4	258.9	7.21	21.5	2.1	2.05	23.7	0.015	0.015
62	Reclaimed water	791.5	735.85	0.39	229.5	6.86	17.2	10.9	0.57	25.25	0.015	0.015
63	Reclaimed water	688	735	0.33	162.7	7.28	78.3	13	2.81	23.25	0.015	0.015
64	Reclaimed water	732	740	0.35	125.1	7.98	78.6	15.6	9.53	26	0.93	0.015
65	Reclaimed water	742	742.3	0.36	92.8	7.94	127.6	7.3	5.19	19.7	0.036	0.015
66	Reclaimed water	723	736.7	0.35	296.1	7.53	58.3	7.2	27.22	24.2	0.015	0.015
67	Reclaimed water	747	736.8	0.36	246.7	7.38	45.6	3.5	20.49	18.5	0.015	0.015
68	Reclaimed water	775	742.1	0.38	226.2	7.83	36.5	1.3	21.95	8.9	0.015	0.015
69	Reclaimed water	858	739.1	0.42	330.1	7.65	121	7	14.34	9.7	0.036	0.015
70	Reclaimed water	808	736.65	0.4	275.5	7.95	120.5	16.2	10.99	18.2	0.015	0.15
71	Reclaimed water	1.3	740	0.01	68.8	7.76	84.9	36.9	41.4	28.4	11	0.11
72	Reclaimed water	874	729.9	0.43	199.8	7.17	12.3	3.4	0.71	19.8	0.092	0.03
73	Reclaimed water	951	735.7	0.46	-155.2	6.81	19.5	20.7	2.15	23.75	0.43	0.015
74	Reclaimed water	1083	735	0.53	-159.3	6.9	10.5	-1.8	0.31	25.5	0.27	0.015
75	Reclaimed water	821.5	738.05	0.4	245.2	6.85	100.6	3.5	1.01	23.85	0.015	0.015
76	Pond water	158.6	767.8	0.07	172.1	7.51	964.7	1.4	0.36	18	0.036	0.015
77	Pond water	158.9	760.4	0.07	189.7	7.7	116.4	30.3	0.64	19.8	0.015	0.015
78	Pond water	160	762	0.08	160	7.54	96.5	9.6	0.26	10.9	0.015	0.015
79	Pond water	167	760.1	0.08	244.2	8.07	117.5	3.7	0.16	7.4	0.015	0.015
80	Pond water	162.2	747.5	0.08	159.1	8.03	100.2	2.3	0.23	7.2	0.015	0.015
81	Pond water	160.4	771.9	0.08	199.5	6.69	101.8	2.2	0.47	7.1	0.015	0.015
82	Pond water	157.8	759.2	0.07	221.9	6.7	103.5	2.3	0.21	20.5	0.015	0.015
83	Pond water	156.9	759.4	0.07	118.9	8.04	79.7	5.1	0.33	17.4	0.036	0.015
84	Pond water	150.6	762	0.07	219.3	7.65	100	1.8	0.52	26.6	0.015	0.015
85	Pond water	159.85	761.3	0.07	114.4	8.11	95	2.8	0.59	27.1	0.015	0.015
86	Pond water	168.5	759.65	0.08	158.5	8.08	113.3	6.1	0.32	29.45	0.015	0.015
87	Pond water	147.05	758.5	0.07	168.4	7.9	70.3	4.9	0.26	25.3	0.015	0.015
88	Pond water	151	767.3	0.07	196.9	8.16	81.9	3.9	0.22	21	0.015	0.015
89	Pond water	155	760.7	0.07	171.1	7.72	58.9	3.6	0.36	24.6	0.015	0.015
90	Pond water	159.5	761	0.07	41.6	9.17	60.9	3.2	1.04	20.3	0.015	0.015
91	Pond water	159.7	752.1	0.07	115	9.02	87.4	1.1	0.41	14.8	0.43	0.015
92	Pond water	161.6	767.7	0.07	157.3	9.05	100.6	1.2	0.91	10	0.015	0.015
93	Pond water	167.3	761.8	0.08	239.4	8.94	99.3	0.8	0.96	5.8	0.015	0.015
94	Pond water	150	763.15	0.07	195.6	9.98	101.8	2.3	0.48	4.25	0.015	0.015
95	Pond water	119.3	769.2	0.06	275.9	7.22	94	27.5	0.67	8.5	0.015	0.35
96	Pond water	143.5	757.8	0.07	249.6	7.05	93.8	16.4	0.24	6.6	0.015	0.056
97	Pond water	145	765.6	0.07	243.9	8.01	95.3	2.8	0.28	9.7	0.015	0.015
98	Pond water	145.4	760.8	0.07	234	7.99	111.9	1.6	0.24	19.9	0.015	0.015
99	Pond water	125.2	764.4	0.07	115.1	6.97	41.2	14.3	0.6	22.9	0.015	0.015
100	Pond water	100	755	0.05	174.3	6.79	41.3	10.1	1	18.6	0.2	11
101	Pond water	104	760.2	0.05	154.7	7.13	111.8	11.2	0.41	27.3	0.015	0.015
102	Pond water	133.9	759.05	0.06	100.2	7.24	103.5	1	0.08	27.95	0.015	0.015
103	Pond water	86.05	762.3	0.04	121.7	7.92	164	2.8	0.2	27.8	0.015	0.015
104	Pond water	143.3	769.9	0.07	182.2	7.5	93.4	2	0.44	25.5	0.43	0.015
105	Pond water	164.7	763	0.08	208.2	7.82	112.6	3.7	0.34	11.2	0.015	0.015
106	Pond water	170.2	762.4	0.08	265.3	7.67	131.7	4.1	1.16	8.2	0.015	0.03
107	Pond water	170	773.1	0.08	157.5	8.54	113.6	4.4	0.35	7	0.015	0.015
108	Pond water	152.3	763.2	0.07	161.4	7.99	136.9	3.9	0.45	20.4	0.015	0.015
109	Pond water	163.25	760.6	0.08	135.2	9.05	187.4	5.6	0.58	19.4	0.036	0.015
110	Pond water	155.45	763.3	0.07	54.7	8.77	178.3	4.1	0.28	29.5	0.015	0.015
111	Pond water	176.9	761.9	0.09	72.9	7.58	123.2	4.7	0.06	31	0.015	0.015
112	Pond water	35.2	762.5	0.02	84.5	7.85	70.1	4.1	0.02	23.6	4.6	0.036
113	Pond water	59.3	765.9	0.03	60	7.99	153.3	5.8	0.35	28	0.036	0.015
114	Pond water	100.1	768	0.05	91.4	8.4	177.5	6.2	0.33	23	0.015	0.015
115	Pond water	114.7	761.7	0.06	18.8	8.5	165.7	9.9	0.7	25.4	0.015	0.015
116	Pond water	134.9	763.4	0.06	202.8	7.53	68.9	3.6	0.79	20.21	0.015	0.015
117	Pond water	136.1	756.3	0.07	140.5	7.74	119.3	4.7	0.6	15.2	0.036	0.015
118	Pond water	141.8	768.8	0.07	139.1	8.69	109.7	5.7	1.4	9.9	0.015	0.015
119	Pond water	157.45	761.8	0.07	248	8.08	79.3	2.2	1.47	6.3	0.015	0.015
120	Pond water	149.6	763.35	0.07	217.8	9.45	146.2	7.4	1.46	4.75	0.015	0.015
121	Pond water	71.3	772.6	0.04	256.2	7.29	90.9	53.6	0.83	10	0.015	0.36
122	Pond water	130	757.2	0.06	310	7.64	116	5.6	0.68	6.8	0.015	0.015
123	Pond water	147	766.5	0.07	242.7	8.49	136.7	7.2	0.73	10.9	0.015	0.015
124	Pond water	160.85	763.1	0.08	223.8	7.75	123.2	4.1	0.32	21.7	0.015	0.015
125	Pond water	100.6	765.65	0.05	167.2	7.35	107.7	6.4	0.61	27.4	0.015	0.015
126	Pond water	129	756.2	0.06	174.1	7.75	177.3	2.5	0.34	23.6	0.93	0.23
127	Pond water	144.7	761.4	0.07	98.8	9.06	221.3	4.2	0.66	30.8	0.015	0.015
128	Pond water	167	760.45	0.08	63.2	8.72	192.9	-1.2	0.03	31.25	0.015	0.015
129	Pond water	128.15	763.95	0.06	54	8.92	89.6	5.6	0.37	31.75	0.015	0.015
130	Preprocessing	368.5	762.6	0.17	-48.2	6.65	34.1	171	0.33	23.6	0.15	2.9
131	Preprocessing	481.8	761.9	0.23	-96	6.69	27.3	41.5	0.51	26.9	0.03	0.015
132	Preprocessing	537	759	0.26	-36.9	6.75	54.5	161.4	0.78	23.8	11	0.015
133	Preprocessing	562	766.5	0.27	-111	6.96	35.9	25.1	0.81	26.1	0.015	0.015
134	Preprocessing	436.8	760.4	0.2	-121.5	6.82	6.4	34.3	0.4	41.3	11	0.015
135	Preprocessing	399.2	764.1	0.19	-75.4	6.58	25.5	67	0.53	30.3	0.23	0.015
136	Preprocessing	496.9	762.6	0.24	-126.6	6.71	41.6	28.9	1.35	28.2	0.036	0.015
137	Preprocessing	499.4	762.6	0.24	-138.3	6.8	29.1	82.2	2.13	21	0.015	0.015
