# Supplementary material for: Prevalence of Salmonella and Listeria monocytogenes in non-traditional irrigation waters in the Mid-Atlantic United States is affected by water type, season, and recovery method
Source: PLoS One. 2020 Mar 17;15(3):e0229365. doi: 10.1371/journal.pone.0229365 (PMC7077874; doi:10.1371/journal.pone.0229365)
Supplement: S2 File — Dataset used to calculate the OR (odds ratio) between detection of either Salmonella or L. monocytogenes by filtration volume. (XLSX) [file pone.0229365.s002.xlsx]

## Sheet: Sheet1
Site Code	Date	Volume	Rep	Salmonella Culture	Listeria Culture
MA05	2016-09-12	10	1	1	0
MA05	2016-09-12	10	2	0	1
MA05	2016-09-12	10	3	0	1
MA05	2016-09-12	1	1	0	0
MA05	2016-09-12	1	2	1	1
MA05	2016-09-12	1	3	0	1
MA05	2016-09-12	0.1	1	0	0
MA05	2016-09-12	0.1	2	0	0
MA05	2016-09-12	0.1	3	0	0
MA11	2016-09-12	10	1	0	0
MA11	2016-09-12	10	2	1	0
MA11	2016-09-12	10	3	0	0
MA11	2016-09-12	1	1	0	0
MA11	2016-09-12	1	2	0	0
MA11	2016-09-12	1	3	0	0
MA11	2016-09-12	0.1	1	0	0
MA11	2016-09-12	0.1	2	0	0
MA11	2016-09-12	0.1	3	0	0
MA09	2016-09-12	10	1	1	0
MA09	2016-09-12	10	2	1	0
MA09	2016-09-12	10	3
MA09	2016-09-12	1	1	1	0
MA09	2016-09-12	1	2	1	0
MA09	2016-09-12	1	3	1	0
MA09	2016-09-12	0.1	1	0	0
MA09	2016-09-12	0.1	2	0	0
MA09	2016-09-12	0.1	3	0	0
MA10	2016-09-12	10	1	0	0
MA10	2016-09-12	10	2	0	0
MA10	2016-09-12	10	3	0	0
MA10	2016-09-12	1	1	0	0
MA10	2016-09-12	1	2	0	0
MA10	2016-09-12	1	3	0	0
MA10	2016-09-12	0.1	1	0	0
MA10	2016-09-12	0.1	2	0	0
MA10	2016-09-12	0.1	3	0	0
MA05	2016-09-26	10	1	0	1
MA05	2016-09-26	10	2	0	1
MA05	2016-09-26	10	3	0	1
MA05	2016-09-26	1	1	0	0
MA05	2016-09-26	1	2	0	0
MA05	2016-09-26	1	3	0	1
MA05	2016-09-26	0.1	1	0	0
MA05	2016-09-26	0.1	2	0	0
MA05	2016-09-26	0.1	3	0	0
MA11	2016-09-26	10	1	0	0
MA11	2016-09-26	10	2	0	0
MA11	2016-09-26	10	3	0	0
MA11	2016-09-26	1	1	0	0
MA11	2016-09-26	1	2	0	0
MA11	2016-09-26	1	3	0	0
MA11	2016-09-26	0.1	1	0	0
MA11	2016-09-26	0.1	2	0	0
MA11	2016-09-26	0.1	3	0	0
MA04	2016-09-26	10	1	1	0
MA04	2016-09-26	10	2	1	0
MA04	2016-09-26	10	3	1	0
MA04	2016-09-26	1	1	0	0
MA04	2016-09-26	1	2	0	0
MA04	2016-09-26	1	3	0	0
MA04	2016-09-26	0.1	1	0	0
MA04	2016-09-26	0.1	2	0	0
MA04	2016-09-26	0.1	3	0	0
MA10	2016-09-26	10	1	1	0
MA10	2016-09-26	10	2	1	0
MA10	2016-09-26	10	3	0	0
MA10	2016-09-26	1	1	0	0
MA10	2016-09-26	1	2	0	0
MA10	2016-09-26	1	3	0	0
MA10	2016-09-26	0.1	1	0	0
MA10	2016-09-26	0.1	2	0	0
MA10	2016-09-26	0.1	3	0	0
MA05	2016-10-10	10	1	1	1
MA05	2016-10-10	10	2	1	1
MA05	2016-10-10	10	3	1	1
MA05	2016-10-10	1	1	0	1
MA05	2016-10-10	1	2	1	1
MA05	2016-10-10	1	3	0	1
MA05	2016-10-10	0.1	1	1	1
MA05	2016-10-10	0.1	2	0	1
MA05	2016-10-10	0.1	3	0	1
MA11	2016-10-10	10	1	1	0
MA11	2016-10-10	10	2	1	0
MA11	2016-10-10	10	3	1	0
MA11	2016-10-10	1	1	1	0
MA11	2016-10-10	1	2	0	0
MA11	2016-10-10	1	3	0	0
MA11	2016-10-10	0.1	1	0	0
MA11	2016-10-10	0.1	2	0	0
MA11	2016-10-10	0.1	3	0	0
MA04	2016-10-10	10	1	1	1
MA04	2016-10-10	10	2	1	1
MA04	2016-10-10	10	3	0	0
MA04	2016-10-10	1	1	1	0
MA04	2016-10-10	1	2	1	0
MA04	2016-10-10	1	3	1	0
MA04	2016-10-10	0.1	1	1	0
MA04	2016-10-10	0.1	2	1	0
MA04	2016-10-10	0.1	3	0	0
MA10	2016-10-10	10	1	1	0
MA10	2016-10-10	10	2	0	0
MA10	2016-10-10	10	3	0	0
MA10	2016-10-10	1	1	0	0
MA10	2016-10-10	1	2	0	0
MA10	2016-10-10	1	3	0	0
MA10	2016-10-10	0.1	1	0	0
MA10	2016-10-10	0.1	2	0	0
MA10	2016-10-10	0.1	3	0	0
MA05	2016-10-24	10	1	0	1
MA05	2016-10-24	10	2	0	0
MA05	2016-10-24	10	3	0	1
MA05	2016-10-24	1	1	0	1
MA05	2016-10-24	1	2	0	1
MA05	2016-10-24	1	3	0	1
MA05	2016-10-24	0.1	1	0	0
MA05	2016-10-24	0.1	2	0	1
MA05	2016-10-24	0.1	3	0	0
MA11	2016-10-24	10	1	0	0
MA11	2016-10-24	10	2	0	0
MA11	2016-10-24	10	3	0	0
MA11	2016-10-24	1	1	0	0
MA11	2016-10-24	1	2	0	0
MA11	2016-10-24	1	3	0	0
MA11	2016-10-24	0.1	1	0	0
MA11	2016-10-24	0.1	2	0	0
MA11	2016-10-24	0.1	3	0	0
MA04	2016-10-24	10	1	0	0
MA04	2016-10-24	10	2	1	0
MA04	2016-10-24	10	3	1	0
MA04	2016-10-24	1	1	0	0
MA04	2016-10-24	1	2	0	0
MA04	2016-10-24	1	3	0	0
MA04	2016-10-24	0.1	1	0	0
MA04	2016-10-24	0.1	2	1	0
MA04	2016-10-24	0.1	3	1	0
MA10	2016-10-24	10	1	0	0
MA10	2016-10-24	10	2	0	0
MA10	2016-10-24	10	3	0	0
MA10	2016-10-24	1	1	0	0
MA10	2016-10-24	1	2	0	0
MA10	2016-10-24	1	3	0	0
MA10	2016-10-24	0.1	1	0	0
MA10	2016-10-24	0.1	2	0	0
MA10	2016-10-24	0.1	3	0	0
MA06	2016-10-24	10	1	0	0
MA06	2016-10-24	10	2	0	0
MA06	2016-10-24	10	3	0	0
MA06	2016-10-24	1	1	0	0
MA06	2016-10-24	1	2	0	0
MA06	2016-10-24	1	3	0	0
MA06	2016-10-24	0.1	1	0	0
MA06	2016-10-24	0.1	2	0	0
MA06	2016-10-24	0.1	3	0	0
MA05	2016-11-14	10	1	0	1
MA05	2016-11-14	10	2	0	1
MA05	2016-11-14	10	3	0	1
MA05	2016-11-14	1	1	0	1
MA05	2016-11-14	1	2	0	1
MA05	2016-11-14	1	3	0	1
MA05	2016-11-14	0.1	1	0	1
MA05	2016-11-14	0.1	2	0	0
MA05	2016-11-14	0.1	3	0	1
MA11	2016-11-14	10	1	0	0
MA11	2016-11-14	10	2	0	0
MA11	2016-11-14	10	3	0	0
MA11	2016-11-14	1	1	0	0
MA11	2016-11-14	1	2	0	0
MA11	2016-11-14	1	3	0	0
MA11	2016-11-14	0.1	1	0	0
MA11	2016-11-14	0.1	2	0	0
MA11	2016-11-14	0.1	3	0	0
MA04	2016-11-14	10	1	1	0
MA04	2016-11-14	10	2	1	0
MA04	2016-11-14	10	3	0	0
MA04	2016-11-14	1	1	0	0
MA04	2016-11-14	1	2	1	0
MA04	2016-11-14	1	3	0	0
MA04	2016-11-14	0.1	1	1	0
MA04	2016-11-14	0.1	2	0	0
MA04	2016-11-14	0.1	3	1	0
MA10	2016-11-14	10	1	0	0
MA10	2016-11-14	10	2	0	0
MA10	2016-11-14	10	3	0	0
MA10	2016-11-14	1	1	0	0
MA10	2016-11-14	1	2	0	0
MA10	2016-11-14	1	3	0	0
MA10	2016-11-14	0.1	1	0	0
MA10	2016-11-14	0.1	2	0	0
MA10	2016-11-14	0.1	3	0	0
MA06	2016-11-14	10	1	0	0
MA06	2016-11-14	10	2	0	0
MA06	2016-11-14	10	3	0	0
MA06	2016-11-14	1	1	0	0
MA06	2016-11-14	1	2	0	0
MA06	2016-11-14	1	3	0	0
MA06	2016-11-14	0.1	1	0	0
MA06	2016-11-14	0.1	2	0	0
MA06	2016-11-14	0.1	3	0	0
MA05	2016-12-05	10	1	0	1
MA05	2016-12-05	10	2	1	1
MA05	2016-12-05	10	3	0	1
MA05	2016-12-05	1	1	0	1
MA05	2016-12-05	1	2	0	1
MA05	2016-12-05	1	3	0	1
MA05	2016-12-05	0.1	1	0	1
MA05	2016-12-05	0.1	2	0	1
MA05	2016-12-05	0.1	3	0	1
MA11	2016-12-05	10	1	0	0
MA11	2016-12-05	10	2	0	0
MA11	2016-12-05	10	3	0	0
MA11	2016-12-05	1	1	0	1
MA11	2016-12-05	1	2	0	0
MA11	2016-12-05	1	3	0	0
MA11	2016-12-05	0.1	1	0	0
MA11	2016-12-05	0.1	2	0	0
MA11	2016-12-05	0.1	3	0	0
MA04	2016-12-05	10	1	0	0
MA04	2016-12-05	10	2	0	0
MA04	2016-12-05	10	3	0	0
MA04	2016-12-05	1	1	0	0
MA04	2016-12-05	1	2	0	0
MA04	2016-12-05	1	3	0	0
MA04	2016-12-05	0.1	1	0	0
MA04	2016-12-05	0.1	2	0	0
MA04	2016-12-05	0.1	3	0	0
MA10	2016-12-05	10	1	0	0
MA10	2016-12-05	10	2	0	0
MA10	2016-12-05	10	3	0	0
MA10	2016-12-05	1	1	0	0
MA10	2016-12-05	1	2	0	0
MA10	2016-12-05	1	3	0	0
MA10	2016-12-05	0.1	1	0	0
MA10	2016-12-05	0.1	2	0	0
MA10	2016-12-05	0.1	3	0	0
MA05	2017-01-23	10	1	1	1
MA05	2017-01-23	10	2	0	1
MA05	2017-01-23	10	3	0	1
MA05	2017-01-23	1	1	0	1
MA05	2017-01-23	1	2	1	1
MA05	2017-01-23	1	3	0	1
MA05	2017-01-23	0.1	1	0	1
MA05	2017-01-23	0.1	2	0	1
MA05	2017-01-23	0.1	3	0	1
MA04	2017-01-23	10	1	1	1
MA04	2017-01-23	10	2	1	0
MA04	2017-01-23	10	3	1	1
MA04	2017-01-23	1	1	1	1
MA04	2017-01-23	1	2	0	0
MA04	2017-01-23	1	3	1	0
MA04	2017-01-23	0.1	1	0	0
MA04	2017-01-23	0.1	2	0	0
MA04	2017-01-23	0.1	3	0	0
MA10	2017-01-23	10	1	0	0
MA10	2017-01-23	10	2	0	0
MA10	2017-01-23	10	3	0	0
MA10	2017-01-23	1	1	0	0
MA10	2017-01-23	1	2	0	0
MA10	2017-01-23	1	3	0	0
MA10	2017-01-23	0.1	1	0	0
MA10	2017-01-23	0.1	2	0	0
MA10	2017-01-23	0.1	3	0	0
MA05	2017-02-27	10	1	0	1
MA05	2017-02-27	10	2	0	1
MA05	2017-02-27	10	3	1	1
MA05	2017-02-27	1	1	0	1
MA05	2017-02-27	1	2	0	1
MA05	2017-02-27	1	3	0	1
MA05	2017-02-27	0.1	1	0	1
MA05	2017-02-27	0.1	2	0	1
MA05	2017-02-27	0.1	3	0	1
MA11	2017-02-27	10	1	1	0
MA11	2017-02-27	10	2	0	0
MA11	2017-02-27	10	3	1	0
MA11	2017-02-27	1	1	0	0
MA11	2017-02-27	1	2	0	0
MA11	2017-02-27	1	3	0	0
MA11	2017-02-27	0.1	1	0	0
MA11	2017-02-27	0.1	2	0	0
MA11	2017-02-27	0.1	3	0	0
MA04	2017-02-27	10	1	1	1
MA04	2017-02-27	10	2	1	1
MA04	2017-02-27	10	3	1	1
MA04	2017-02-27	1	1	0	0
MA04	2017-02-27	1	2	0	0
MA04	2017-02-27	1	3	0	0
MA04	2017-02-27	0.1	1	1	1
MA04	2017-02-27	0.1	2	1	1
MA04	2017-02-27	0.1	3	0	1
MA10	2017-02-27	10	1	0	0
MA10	2017-02-27	10	2	0	0
MA10	2017-02-27	10	3	0	0
MA10	2017-02-27	1	1	0	0
MA10	2017-02-27	1	2	0	0
MA10	2017-02-27	1	3	0	0
MA10	2017-02-27	0.1	1	0	0
MA10	2017-02-27	0.1	2	0	0
MA10	2017-02-27	0.1	3	0	0
MA05	2017-03-13	10	1	0	1
MA05	2017-03-13	10	2	0	0
MA05	2017-03-13	10	3	0	1
MA05	2017-03-13	1	1	0	1
MA05	2017-03-13	1	2	0	0
MA05	2017-03-13	1	3	0	1
MA05	2017-03-13	0.1	1	0	0
MA05	2017-03-13	0.1	2	0	0
MA05	2017-03-13	0.1	3	0	1
MA11	2017-03-13	10	1	0	0
MA11	2017-03-13	10	2	0	0
MA11	2017-03-13	10	3	0	0
MA11	2017-03-13	1	1	0	0
MA11	2017-03-13	1	2	0	0
MA11	2017-03-13	1	3	0	0
MA11	2017-03-13	0.1	1	0	0
MA11	2017-03-13	0.1	2	0	0
MA11	2017-03-13	0.1	3	0	0
MA04	2017-03-13	10	1	1	0
MA04	2017-03-13	10	2	1	0
MA04	2017-03-13	10	3	1	0
MA04	2017-03-13	1	1	1	0
MA04	2017-03-13	1	2	1	0
MA04	2017-03-13	1	3	1	0
MA04	2017-03-13	0.1	1	0	0
MA04	2017-03-13	0.1	2	0	0
MA04	2017-03-13	0.1	3	0	0
MA10	2017-03-13	10	1	0	0
MA10	2017-03-13	10	2	0	0
MA10	2017-03-13	10	3	0	0
MA10	2017-03-13	1	1	0	0
MA10	2017-03-13	1	2	0	0
MA10	2017-03-13	1	3	0	0
MA10	2017-03-13	0.1	1	0	0
MA10	2017-03-13	0.1	2	0	0
MA10	2017-03-13	0.1	3	0	0
MA06	2017-03-13	10	1	0	0
MA06	2017-03-13	10	2	0	0
MA06	2017-03-13	10	3	0	0
MA06	2017-03-13	1	1	0	0
MA06	2017-03-13	1	2	0	0
MA06	2017-03-13	1	3	0	0
MA06	2017-03-13	0.1	1	0	0
MA06	2017-03-13	0.1	2	0	0
MA06	2017-03-13	0.1	3	0	0
MA05	2017-04-17	10	1	1	1
MA05	2017-04-17	10	2	1	0
MA05	2017-04-17	10	3	1	1
MA05	2017-04-17	1	1	1	1
MA05	2017-04-17	1	2	0	0
MA05	2017-04-17	1	3	1	1
MA05	2017-04-17	0.1	1	0	1
MA05	2017-04-17	0.1	2	0	1
MA05	2017-04-17	0.1	3	0	1
MA11	2017-04-17	10	1	0	0
MA11	2017-04-17	10	2	0	0
MA11	2017-04-17	10	3	0	0
MA11	2017-04-17	1	1	0	0
MA11	2017-04-17	1	2	0	0
MA11	2017-04-17	1	3	0	0
MA11	2017-04-17	0.1	1	0	0
MA11	2017-04-17	0.1	2	0	0
MA11	2017-04-17	0.1	3	0	0
MA04	2017-04-17	10	1	1	0
MA04	2017-04-17	10	2	1	1
MA04	2017-04-17	10	3	1	0
MA04	2017-04-17	1	1	1	0
MA04	2017-04-17	1	2	1	0
MA04	2017-04-17	1	3	0	0
MA04	2017-04-17	0.1	1	0	0
MA04	2017-04-17	0.1	2	0	1
MA04	2017-04-17	0.1	3	1	0
MA10	2017-04-17	10	1	0	0
MA10	2017-04-17	10	2	0	0
MA10	2017-04-17	10	3	0	0
MA10	2017-04-17	1	1	0	0
MA10	2017-04-17	1	2	0	0
MA10	2017-04-17	1	3	0	0
MA10	2017-04-17	0.1	1	0	0
MA10	2017-04-17	0.1	2	0	0
MA10	2017-04-17	0.1	3	0	0
MA06	2017-04-17	10	1	0	0
MA06	2017-04-17	10	2	0	0
MA06	2017-04-17	10	3	1	0
MA06	2017-04-17	1	1	0	0
MA06	2017-04-17	1	2	0	0
MA06	2017-04-17	1	3	0	0
MA06	2017-04-17	0.1	1	0	0
MA06	2017-04-17	0.1	2	0	0
MA06	2017-04-17	0.1	3	0	0
MA05	2017-05-08	10	1	1	1
MA05	2017-05-08	10	2	1	1
MA05	2017-05-08	10	3	0	1
MA05	2017-05-08	1	1	0	1
MA05	2017-05-08	1	2	0	1
MA05	2017-05-08	1	3	0	1
MA05	2017-05-08	0.1	1	0	1
MA05	2017-05-08	0.1	2	0	1
MA05	2017-05-08	0.1	3	0	1
MA11	2017-05-08	10	1	0	0
MA11	2017-05-08	10	2	1	0
MA11	2017-05-08	10	3	0	0
MA11	2017-05-08	1	1	0	0
MA11	2017-05-08	1	2	0	0
MA11	2017-05-08	1	3	0	0
MA11	2017-05-08	0.1	1	0	0
MA11	2017-05-08	0.1	2	0	0
MA11	2017-05-08	0.1	3	0	0
MA04	2017-05-08	10	1	1	1
MA04	2017-05-08	10	2	1	0
MA04	2017-05-08	10	3	1	1
MA04	2017-05-08	1	1	1	0
MA04	2017-05-08	1	2	1	0
MA04	2017-05-08	1	3	0	1
MA04	2017-05-08	0.1	1	0	0
MA04	2017-05-08	0.1	2	0	0
MA04	2017-05-08	0.1	3	0	0
MA10	2017-05-08	10	1	0	0
MA10	2017-05-08	10	2	0	0
MA10	2017-05-08	10	3	1	0
MA10	2017-05-08	1	1	0	0
MA10	2017-05-08	1	2	0	0
MA10	2017-05-08	1	3	0	0
MA10	2017-05-08	0.1	1	0	0
MA10	2017-05-08	0.1	2	0	0
MA10	2017-05-08	0.1	3	0	0
MA06	2017-05-08	10	1	0	0
MA06	2017-05-08	10	2	0	0
MA06	2017-05-08	10	3	0	0
MA06	2017-05-08	1	1	0	0
MA06	2017-05-08	1	2	0	0
MA06	2017-05-08	1	3	0	0
MA06	2017-05-08	0.1	1	0	0
MA06	2017-05-08	0.1	2	0	0
MA06	2017-05-08	0.1	3	0	0
MA05	2017-06-12	10	1	0	1
MA05	2017-06-12	10	2	1	1
MA05	2017-06-12	10	3	0	1
MA05	2017-06-12	1	1	0	0
MA05	2017-06-12	1	2	0	1
MA05	2017-06-12	1	3	0	0
MA05	2017-06-12	0.1	1	0	0
MA05	2017-06-12	0.1	2	0	0
MA05	2017-06-12	0.1	3	0	0
MA11	2017-06-12	10	1	0	0
MA11	2017-06-12	10	2	0	0
MA11	2017-06-12	10	3	0	0
MA11	2017-06-12	1	1	0	0
MA11	2017-06-12	1	2	0	0
MA11	2017-06-12	1	3	0	0
MA11	2017-06-12	0.1	1	0	0
MA11	2017-06-12	0.1	2	0	0
MA11	2017-06-12	0.1	3	0	0
MA04	2017-06-12	10	1	0	0
MA04	2017-06-12	10	2	1	0
MA04	2017-06-12	10	3	1	0
MA04	2017-06-12	1	1	0	0
MA04	2017-06-12	1	2	0	0
MA04	2017-06-12	1	3	0	0
MA04	2017-06-12	0.1	1	0	0
MA04	2017-06-12	0.1	2	0	0
MA04	2017-06-12	0.1	3	0	0
MA10	2017-06-12	10	1	0	0
MA10	2017-06-12	10	2	0	0
MA10	2017-06-12	10	3	0	0
MA10	2017-06-12	1	1	0	0
MA10	2017-06-12	1	2	0	0
MA10	2017-06-12	1	3	0	0
MA10	2017-06-12	0.1	1	0	0
MA10	2017-06-12	0.1	2	0	0
MA10	2017-06-12	0.1	3	0	0
MA06	2017-06-12	10	1	0	0
MA06	2017-06-12	10	2	0	0
MA06	2017-06-12	10	3	0	0
MA06	2017-06-12	1	1	0	0
MA06	2017-06-12	1	2	0	0
MA06	2017-06-12	1	3	0	0
MA06	2017-06-12	0.1	1	0	0
MA06	2017-06-12	0.1	2	0	0
MA06	2017-06-12	0.1	3	0	0
MA05	2017-06-26	10	1	1	1
MA05	2017-06-26	10	2	0	1
MA05	2017-06-26	10	3	1	1
MA05	2017-06-26	1	1	0	1
MA05	2017-06-26	1	2	0	1
MA05	2017-06-26	1	3	0	1
MA05	2017-06-26	0.1	1	1	0
MA05	2017-06-26	0.1	2	0	0
MA05	2017-06-26	0.1	3	0	0
MA11	2017-06-26	10	1	0	0
MA11	2017-06-26	10	2	0	0
MA11	2017-06-26	10	3	0	0
MA11	2017-06-26	1	1	0	0
MA11	2017-06-26	1	2	0	0
MA11	2017-06-26	1	3	0	0
MA11	2017-06-26	0.1	1	0	0
MA11	2017-06-26	0.1	2	0	0
MA11	2017-06-26	0.1	3	0	0
MA04	2017-06-26	10	1	1	1
MA04	2017-06-26	10	2	1	0
MA04	2017-06-26	10	3	1	0
MA04	2017-06-26	1	1	0	0
MA04	2017-06-26	1	2	0	1
MA04	2017-06-26	1	3	0	1
MA04	2017-06-26	0.1	1	0	0
MA04	2017-06-26	0.1	2	0	0
MA04	2017-06-26	0.1	3	0	0
MA10	2017-06-26	10	1	0	0
MA10	2017-06-26	10	2	0	0
MA10	2017-06-26	10	3	0	0
MA10	2017-06-26	1	1	0	0
MA10	2017-06-26	1	2	0	0
MA10	2017-06-26	1	3	0	0
MA10	2017-06-26	0.1	1	0	0
MA10	2017-06-26	0.1	2	0	0
MA10	2017-06-26	0.1	3	0	0
MA06	2017-06-26	10	1	0	0
MA06	2017-06-26	10	2	0	0
MA06	2017-06-26	10	3	0	0
MA06	2017-06-26	1	1	0	0
MA06	2017-06-26	1	2	0	0
MA06	2017-06-26	1	3	0	0
MA06	2017-06-26	0.1	1	0	0
MA06	2017-06-26	0.1	2	0	0
MA06	2017-06-26	0.1	3	0	0
MA12	2017-06-26	10	1	1	1
MA12	2017-06-26	10	2	0	1
MA12	2017-06-26	10	3	0	1
MA12	2017-06-26	1	1	1	1
MA12	2017-06-26	1	2	1	1
MA12	2017-06-26	1	3	0	0
MA12	2017-06-26	0.1	1	1	1
MA12	2017-06-26	0.1	2	0	1
MA12	2017-06-26	0.1	3	0	1
MA05	2017-07-17	10	1	1	1
MA05	2017-07-17	10	2	0	1
MA05	2017-07-17	10	3	1	1
MA05	2017-07-17	1	1	0	1
MA05	2017-07-17	1	2	0	1
MA05	2017-07-17	1	3	0	1
MA05	2017-07-17	0.1	1	0	1
MA05	2017-07-17	0.1	2	0	0
MA05	2017-07-17	0.1	3	0	0
MA11	2017-07-17	10	1	0	0
MA11	2017-07-17	10	2	0	0
MA11	2017-07-17	10	3	0	0
MA11	2017-07-17	1	1	0	0
MA11	2017-07-17	1	2	0	0
MA11	2017-07-17	1	3	0	0
MA11	2017-07-17	0.1	1	0	0
MA11	2017-07-17	0.1	2	0	0
MA11	2017-07-17	0.1	3	0	0
MA04	2017-07-17	10	1	0	0
MA04	2017-07-17	10	2	0	0
MA04	2017-07-17	10	3	0	0
MA04	2017-07-17	1	1	0	0
MA04	2017-07-17	1	2	0	0
MA04	2017-07-17	1	3	0	0
MA04	2017-07-17	0.1	1	0	0
MA04	2017-07-17	0.1	2	0	0
MA04	2017-07-17	0.1	3	0	0
MA10	2017-07-17	10	1	0	0
MA10	2017-07-17	10	2	0	0
MA10	2017-07-17	10	3	0	0
MA10	2017-07-17	1	1	0	0
MA10	2017-07-17	1	2	0	0
MA10	2017-07-17	1	3	0	0
MA10	2017-07-17	0.1	1	0	0
MA10	2017-07-17	0.1	2	0	0
MA10	2017-07-17	0.1	3	0	0
MA06	2017-07-17	10	1	0	0
MA06	2017-07-17	10	2	0	0
MA06	2017-07-17	10	3	0	0
MA06	2017-07-17	1	1	0	0
MA06	2017-07-17	1	2	0	0
MA06	2017-07-17	1	3	0	0
MA06	2017-07-17	0.1	1	0	0
MA06	2017-07-17	0.1	2	0	0
MA06	2017-07-17	0.1	3	0	0
MA12	2017-07-17	10	1	0	0
MA12	2017-07-17	10	2	0	0
MA12	2017-07-17	10	3	0	0
MA12	2017-07-17	1	1	0	0
MA12	2017-07-17	1	2	0	0
MA12	2017-07-17	1	3	0	0
MA12	2017-07-17	0.1	1	0	0
MA12	2017-07-17	0.1	2	1	0
MA12	2017-07-17	0.1	3	0	0
MA05	2017-08-08	10	1	1	1
MA05	2017-08-08	10	2	1	1
MA05	2017-08-08	10	3	1	1
MA05	2017-08-08	1	1	1	1
MA05	2017-08-08	1	2	1	1
MA05	2017-08-08	1	3	0	1
MA05	2017-08-08	0.1	1	1	1
MA05	2017-08-08	0.1	2	1	1
MA05	2017-08-08	0.1	3	0	0
MA11	2017-08-08	10	1	1	0
MA11	2017-08-08	10	2	1	0
MA11	2017-08-08	10	3	1	1
MA11	2017-08-08	1	1	1	0
MA11	2017-08-08	1	2	1	0
MA11	2017-08-08	1	3	1	0
MA11	2017-08-08	0.1	1	0	0
MA11	2017-08-08	0.1	2	0	0
MA11	2017-08-08	0.1	3	1	0
MA04	2017-08-08	10	1	0	0
MA04	2017-08-08	10	2	0	0
MA04	2017-08-08	10	3	0	0
MA04	2017-08-08	1	1	0	0
MA04	2017-08-08	1	2	0	0
MA04	2017-08-08	1	3	0	0
MA04	2017-08-08	0.1	1	0	0
MA04	2017-08-08	0.1	2	0	0
MA04	2017-08-08	0.1	3	0	0
MA10	2017-08-08	10	1	0	0
MA10	2017-08-08	10	2	0	0
MA10	2017-08-08	10	3	0	0
MA10	2017-08-08	1	1	0	0
MA10	2017-08-08	1	2	0	0
MA10	2017-08-08	1	3	0	0
MA10	2017-08-08	0.1	1	0	0
MA10	2017-08-08	0.1	2	0	0
MA10	2017-08-08	0.1	3	0	0
MA06	2017-08-08	10	1	0	0
MA06	2017-08-08	10	2	0	0
MA06	2017-08-08	10	3	0	0
MA06	2017-08-08	1	1	0	0
MA06	2017-08-08	1	2	0	0
MA06	2017-08-08	1	3	0	0
MA06	2017-08-08	0.1	1	0	0
MA06	2017-08-08	0.1	2	0	0
MA06	2017-08-08	0.1	3	0	0
MA12	2017-08-08	10	1	1	0
MA12	2017-08-08	10	2	1	0
MA12	2017-08-08	10	3	1	0
MA12	2017-08-08	1	1	1	0
MA12	2017-08-08	1	2	1	0
MA12	2017-08-08	1	3	1	0
MA12	2017-08-08	0.1	1	1	0
MA12	2017-08-08	0.1	2	1	0
MA12	2017-08-08	0.1	3	1	0
MA05	2017-08-21	10	1	1	1
MA05	2017-08-21	10	2	1	0
MA05	2017-08-21	10	3	1	1
MA05	2017-08-21	1	1	1	1
MA05	2017-08-21	1	2	1	1
MA05	2017-08-21	1	3	0	1
MA05	2017-08-21	0.1	1	0	0
MA05	2017-08-21	0.1	2	0	0
MA05	2017-08-21	0.1	3	0	0
MA11	2017-08-21	10	1	1	0
MA11	2017-08-21	10	2	0	0
MA11	2017-08-21	10	3	0	0
MA11	2017-08-21	1	1	0	0
MA11	2017-08-21	1	2	0	0
MA11	2017-08-21	1	3	0	0
MA11	2017-08-21	0.1	1	0	0
MA11	2017-08-21	0.1	2	0	0
MA11	2017-08-21	0.1	3	0	0
MA04	2017-08-21	10	1	0	0
MA04	2017-08-21	10	2	0	0
MA04	2017-08-21	10	3	0	0
MA04	2017-08-21	1	1	0	0
MA04	2017-08-21	1	2	0	0
MA04	2017-08-21	1	3	0	0
MA04	2017-08-21	0.1	1	0	0
MA04	2017-08-21	0.1	2	0	0
MA04	2017-08-21	0.1	3	0	0
MA10	2017-08-21	10	1	0	0
MA10	2017-08-21	10	2	0	0
MA10	2017-08-21	10	3	0	0
MA10	2017-08-21	1	1	0	0
MA10	2017-08-21	1	2	0	0
MA10	2017-08-21	1	3	0	0
MA10	2017-08-21	0.1	1	0	0
MA10	2017-08-21	0.1	2	0	0
MA10	2017-08-21	0.1	3	0	0
MA06	2017-08-21	10	1	1	0
MA06	2017-08-21	10	2	1	0
MA06	2017-08-21	10	3	1	0
MA06	2017-08-21	1	1	1	0
MA06	2017-08-21	1	2	0	0
MA06	2017-08-21	1	3	1	0
MA06	2017-08-21	0.1	1	0	0
MA06	2017-08-21	0.1	2	0	0
MA06	2017-08-21	0.1	3	0	0
MA12	2017-08-21	10	1	0	0
MA12	2017-08-21	10	2	0	0
MA12	2017-08-21	10	3	0	0
MA12	2017-08-21	1	1	0	0
MA12	2017-08-21	1	2	0	0
MA12	2017-08-21	1	3	0	0
MA12	2017-08-21	0.1	1	0	0
MA12	2017-08-21	0.1	2	0	0
MA12	2017-08-21	0.1	3	0	0
MA05	2017-09-11	10	1	1	1
MA05	2017-09-11	10	2	1	0
MA05	2017-09-11	10	3	1	1
MA05	2017-09-11	1	1	0	0
MA05	2017-09-11	1	2	1	0
MA05	2017-09-11	1	3	0	0
MA05	2017-09-11	0.1	1	0	0
MA05	2017-09-11	0.1	2	0	0
MA05	2017-09-11	0.1	3	1	1
MA11	2017-09-11	10	1	0	0
MA11	2017-09-11	10	2	0	0
MA11	2017-09-11	10	3	0	0
MA11	2017-09-11	1	1	0	0
MA11	2017-09-11	1	2	0	0
MA11	2017-09-11	1	3	0	0
MA11	2017-09-11	0.1	1	0	0
MA11	2017-09-11	0.1	2	0	0
MA11	2017-09-11	0.1	3	0	0
MA04	2017-09-11	10	1	1	0
MA04	2017-09-11	10	2	1	0
MA04	2017-09-11	10	3	1	0
MA04	2017-09-11	1	1	1	0
MA04	2017-09-11	1	2	1	0
MA04	2017-09-11	1	3	1	0
MA04	2017-09-11	0.1	1	0	0
MA04	2017-09-11	0.1	2	0	0
MA04	2017-09-11	0.1	3	0	0
MA10	2017-09-11	10	1	0	0
MA10	2017-09-11	10	2	0	0
MA10	2017-09-11	10	3	0	0
MA10	2017-09-11	1	1	0	0
MA10	2017-09-11	1	2	0	0
MA10	2017-09-11	1	3	0	0
MA10	2017-09-11	0.1	1	0	0
MA10	2017-09-11	0.1	2	0	0
MA10	2017-09-11	0.1	3	0	0
MA06	2017-09-11	10	1	0	0
MA06	2017-09-11	10	2	1	0
MA06	2017-09-11	10	3	0	0
MA06	2017-09-11	1	1	0	0
MA06	2017-09-11	1	2	0	0
MA06	2017-09-11	1	3	0	0
MA06	2017-09-11	0.1	1	0	0
MA06	2017-09-11	0.1	2	0	0
MA06	2017-09-11	0.1	3	0	0
MA12	2017-09-11	10	1	0	0
MA12	2017-09-11	10	2	0	0
MA12	2017-09-11	10	3	0	0
MA12	2017-09-11	1	1	0	0
MA12	2017-09-11	1	2	0	0
MA12	2017-09-11	1	3	0	0
MA12	2017-09-11	0.1	1	0	0
MA12	2017-09-11	0.1	2	0	0
MA12	2017-09-11	0.1	3	0	0
MA05	2017-09-25	10	1	1	0
MA05	2017-09-25	10	2	1	0
MA05	2017-09-25	10	3	1	0
MA05	2017-09-25	1	1	0	0
MA05	2017-09-25	1	2	0	0
MA05	2017-09-25	1	3	1	0
MA05	2017-09-25	0.1	1	0	1
MA05	2017-09-25	0.1	2	0	0
MA05	2017-09-25	0.1	3	0	0
MA11	2017-09-25	10	1	0	0
MA11	2017-09-25	10	2	0	0
MA11	2017-09-25	10	3	0	0
MA11	2017-09-25	1	1	0	0
MA11	2017-09-25	1	2	0	0
MA11	2017-09-25	1	3	0	0
MA11	2017-09-25	0.1	1	0	0
MA11	2017-09-25	0.1	2	0	0
MA11	2017-09-25	0.1	3	0	0
MA04	2017-09-25	10	1	1	0
MA04	2017-09-25	10	2	1	0
MA04	2017-09-25	10	3	1	0
MA04	2017-09-25	1	1	1	0
MA04	2017-09-25	1	2	1	0
MA04	2017-09-25	1	3	0	0
MA04	2017-09-25	0.1	1	0	0
MA04	2017-09-25	0.1	2	0	0
MA04	2017-09-25	0.1	3	1	0
MA10	2017-09-25	10	1	0	0
MA10	2017-09-25	10	2	0	0
MA10	2017-09-25	10	3	0	0
MA10	2017-09-25	1	1	0	0
MA10	2017-09-25	1	2	0	0
MA10	2017-09-25	1	3	0	0
MA10	2017-09-25	0.1	1	0	0
MA10	2017-09-25	0.1	2	0	0
MA10	2017-09-25	0.1	3	0	0
MA06	2017-09-25	10	1	0	0
MA06	2017-09-25	10	2	0	0
MA06	2017-09-25	10	3	0	0
MA06	2017-09-25	1	1	0	0
MA06	2017-09-25	1	2	0	0
MA06	2017-09-25	1	3	0	0
MA06	2017-09-25	0.1	1	0	0
MA06	2017-09-25	0.1	2	0	0
MA06	2017-09-25	0.1	3	0	0
MA12	2017-09-25	10	1	1	0
MA12	2017-09-25	10	2	1	0
MA12	2017-09-25	10	3	1	0
MA12	2017-09-25	1	1	1	0
MA12	2017-09-25	1	2	1	0
MA12	2017-09-25	1	3	1	0
MA12	2017-09-25	0.1	1	1	0
MA12	2017-09-25	0.1	2	1	0
MA12	2017-09-25	0.1	3	1	0
MA05	2017-10-16	10	1	1	1
MA05	2017-10-16	10	2	1	1
MA05	2017-10-16	10	3	1	1
MA05	2017-10-16	1	1	0	1
MA05	2017-10-16	1	2	1	0
MA05	2017-10-16	1	3	0	0
MA05	2017-10-16	0.1	1	0	0
MA05	2017-10-16	0.1	2	0	0
MA05	2017-10-16	0.1	3	0	0
MA11	2017-10-16	10	1	0	0
MA11	2017-10-16	10	2	0	0
MA11	2017-10-16	10	3	0	0
MA11	2017-10-16	1	1	0	0
MA11	2017-10-16	1	2	0	0
MA11	2017-10-16	1	3	0	0
MA11	2017-10-16	0.1	1	0	0
MA11	2017-10-16	0.1	2	0	0
MA11	2017-10-16	0.1	3	0	0
MA04	2017-10-16	10	1	0	0
MA04	2017-10-16	10	2	1	0
MA04	2017-10-16	10	3	1	0
MA04	2017-10-16	1	1	0	0
MA04	2017-10-16	1	2	0	0
MA04	2017-10-16	1	3	0	0
MA04	2017-10-16	0.1	1	0	0
MA04	2017-10-16	0.1	2	0	0
MA04	2017-10-16	0.1	3	0	0
MA10	2017-10-16	10	1	0	0
MA10	2017-10-16	10	2	0	0
MA10	2017-10-16	10	3	0	0
MA10	2017-10-16	1	1	0	0
MA10	2017-10-16	1	2	0	0
MA10	2017-10-16	1	3	0	0
MA10	2017-10-16	0.1	1	0	0
MA10	2017-10-16	0.1	2	0	0
MA10	2017-10-16	0.1	3	0	0
MA06	2017-10-16	10	1	0	0
MA06	2017-10-16	10	2	0	0
MA06	2017-10-16	10	3	0	0
MA06	2017-10-16	1	1	0	0
MA06	2017-10-16	1	2	0	0
MA06	2017-10-16	1	3	0	0
MA06	2017-10-16	0.1	1	0	0
MA06	2017-10-16	0.1	2	0	0
MA06	2017-10-16	0.1	3	0	0
MA05	2017-10-30	10	1	1	1
MA05	2017-10-30	10	2	1	1
MA05	2017-10-30	10	3	1	1
MA05	2017-10-30	1	1	1	1
MA05	2017-10-30	1	2	1	1
MA05	2017-10-30	1	3	1	1
MA05	2017-10-30	0.1	1	0	1
MA05	2017-10-30	0.1	2	1	1
MA05	2017-10-30	0.1	3	1	1
MA11	2017-10-30	10	1	1	0
MA11	2017-10-30	10	2	0	0
MA11	2017-10-30	10	3	0	0
MA11	2017-10-30	1	1	0	0
MA11	2017-10-30	1	2	0	0
MA11	2017-10-30	1	3	0	0
MA11	2017-10-30	0.1	1	0	0
MA11	2017-10-30	0.1	2	0	0
MA11	2017-10-30	0.1	3	0	0
MA04	2017-10-30	10	1	1	1
MA04	2017-10-30	10	2	1	0
MA04	2017-10-30	10	3	1	1
MA04	2017-10-30	1	1	0	1
MA04	2017-10-30	1	2	1	1
MA04	2017-10-30	1	3	1	0
MA04	2017-10-30	0.1	1	0	0
MA04	2017-10-30	0.1	2	0	1
MA04	2017-10-30	0.1	3	1	0
MA10	2017-10-30	10	1	1	0
MA10	2017-10-30	10	2	1	0
MA10	2017-10-30	10	3	1	0
MA10	2017-10-30	1	1	0	0
MA10	2017-10-30	1	2	1	0
MA10	2017-10-30	1	3	0	0
MA10	2017-10-30	0.1	1	0	0
MA10	2017-10-30	0.1	2	0	0
MA10	2017-10-30	0.1	3	0	0
MA06	2017-10-30	10	1	0	0
MA06	2017-10-30	10	2	0	0
MA06	2017-10-30	10	3	0	0
MA06	2017-10-30	1	1	1	0
MA06	2017-10-30	1	2	0	0
MA06	2017-10-30	1	3	0	0
MA06	2017-10-30	0.1	1	0	0
MA06	2017-10-30	0.1	2	0	0
MA06	2017-10-30	0.1	3	0	0
MA05	2017-11-13	10	1	0	1
MA05	2017-11-13	10	2	1	1
MA05	2017-11-13	10	3	0	1
MA05	2017-11-13	1	1	0	1
MA05	2017-11-13	1	2	0	1
MA05	2017-11-13	1	3	0	0
MA05	2017-11-13	0.1	1	0	1
MA05	2017-11-13	0.1	2	0	1
MA05	2017-11-13	0.1	3	0	1
MA11	2017-11-13	10	1	0	0
MA11	2017-11-13	10	2	0	0
MA11	2017-11-13	10	3	0	0
MA11	2017-11-13	1	1	0	0
MA11	2017-11-13	1	2	0	0
MA11	2017-11-13	1	3	0	0
MA11	2017-11-13	0.1	1	0	0
MA11	2017-11-13	0.1	2	0	0
MA11	2017-11-13	0.1	3	0	0
MA04	2017-11-13	10	1	1	1
MA04	2017-11-13	10	2	0	1
MA04	2017-11-13	10	3	1	0
MA04	2017-11-13	1	1	0	0
MA04	2017-11-13	1	2	0	0
MA04	2017-11-13	1	3	0	0
MA04	2017-11-13	0.1	1	0	0
MA04	2017-11-13	0.1	2	0	0
MA04	2017-11-13	0.1	3	0	0
MA10	2017-11-13	10	1	0	0
MA10	2017-11-13	10	2	0	0
MA10	2017-11-13	10	3	0	0
MA10	2017-11-13	1	1	0	0
MA10	2017-11-13	1	2	0	0
MA10	2017-11-13	1	3	0	0
MA10	2017-11-13	0.1	1	0	0
MA10	2017-11-13	0.1	2	0	0
MA10	2017-11-13	0.1	3	0	0
MA06	2017-11-13	10	1	0	0
MA06	2017-11-13	10	2	0	0
MA06	2017-11-13	10	3	0	0
MA06	2017-11-13	1	1	0	0
MA06	2017-11-13	1	2	0	0
MA06	2017-11-13	1	3	0	0
MA06	2017-11-13	0.1	1	0	0
MA06	2017-11-13	0.1	2	0	0
MA06	2017-11-13	0.1	3	0	0
MA05	2017-12-11	10	1	0	1
MA05	2017-12-11	10	2	0	1
MA05	2017-12-11	10	3	0	1
MA05	2017-12-11	1	1	0	1
MA05	2017-12-11	1	2	0	1
MA05	2017-12-11	1	3	0	1
MA05	2017-12-11	0.1	1	0	1
MA05	2017-12-11	0.1	2	0	1
MA05	2017-12-11	0.1	3	0	1
MA11	2017-12-11	10	1	0	0
MA11	2017-12-11	10	2	0	0
MA11	2017-12-11	10	3	0	0
MA11	2017-12-11	1	1	0	0
MA11	2017-12-11	1	2	0	0
MA11	2017-12-11	1	3	0	0
MA11	2017-12-11	0.1	1	0	0
MA11	2017-12-11	0.1	2	0	0
MA11	2017-12-11	0.1	3	0	0
MA04	2017-12-11	10	1	1	1
MA04	2017-12-11	10	2	0	0
MA04	2017-12-11	10	3	0	0
MA04	2017-12-11	1	1	1	0
MA04	2017-12-11	1	2	0	0
MA04	2017-12-11	1	3	0	0
MA04	2017-12-11	0.1	1	0	0
MA04	2017-12-11	0.1	2	0	0
MA04	2017-12-11	0.1	3	1	0
MA10	2017-12-11	10	1	0	0
MA10	2017-12-11	10	2	0	0
MA10	2017-12-11	10	3	0	0
MA10	2017-12-11	1	1	0	0
MA10	2017-12-11	1	2	0	0
MA10	2017-12-11	1	3	0	0
MA10	2017-12-11	0.1	1	0	0
MA10	2017-12-11	0.1	2	0	0
MA10	2017-12-11	0.1	3	0	0
MA05	2018-01-22	10	1	1	1
MA05	2018-01-22	10	2	0	1
MA05	2018-01-22	10	3	0	1
MA05	2018-01-22	1	1	0	1
MA05	2018-01-22	1	2	0	0
MA05	2018-01-22	1	3	0	1
MA05	2018-01-22	0.1	1	0	0
MA05	2018-01-22	0.1	2	0	1
MA05	2018-01-22	0.1	3	0	1
MA11	2018-01-22	10	1	0	0
MA11	2018-01-22	10	2	0	0
MA11	2018-01-22	10	3	0	0
MA11	2018-01-22	1	1	0	0
MA11	2018-01-22	1	2	0	0
MA11	2018-01-22	1	3	0	0
MA11	2018-01-22	0.1	1	0	0
MA11	2018-01-22	0.1	2	0	0
MA11	2018-01-22	0.1	3	0	0
MA04	2018-01-22	10	1	1	0
MA04	2018-01-22	10	2	1	0
MA04	2018-01-22	10	3	0	0
MA04	2018-01-22	1	1	0	0
MA04	2018-01-22	1	2	0	0
MA04	2018-01-22	1	3	0	0
MA04	2018-01-22	0.1	1	0	0
MA04	2018-01-22	0.1	2	0	0
MA04	2018-01-22	0.1	3	0	0
MA10	2018-01-22	10	1	0	0
MA10	2018-01-22	10	2	0	0
MA10	2018-01-22	10	3	0	0
MA10	2018-01-22	1	1	0	0
MA10	2018-01-22	1	2	0	0
MA10	2018-01-22	1	3	0	0
MA10	2018-01-22	0.1	1	0	0
MA10	2018-01-22	0.1	2	0	0
MA10	2018-01-22	0.1	3	0	0
MA05	2018-02-12	10	1	1	0
MA05	2018-02-12	10	2	1	0
MA05	2018-02-12	10	3	1	0
MA05	2018-02-12	1	1	0	0
MA05	2018-02-12	1	2	1	0
MA05	2018-02-12	1	3	0	0
MA05	2018-02-12	0.1	1	0	0
MA05	2018-02-12	0.1	2	0	0
MA05	2018-02-12	0.1	3	0	0
MA11	2018-02-12	10	1	0	1
MA11	2018-02-12	10	2	0	1
MA11	2018-02-12	10	3	0	0
MA11	2018-02-12	1	1	0	1
MA11	2018-02-12	1	2	0	1
MA11	2018-02-12	1	3	0	1
MA11	2018-02-12	0.1	1	0	0
MA11	2018-02-12	0.1	2	0	0
MA11	2018-02-12	0.1	3	0	1
MA04	2018-02-12	10	1	1	1
MA04	2018-02-12	10	2	1	1
MA04	2018-02-12	10	3	1	1
MA04	2018-02-12	1	1	1	1
MA04	2018-02-12	1	2	1	1
MA04	2018-02-12	1	3	1	1
MA04	2018-02-12	0.1	1	0	1
MA04	2018-02-12	0.1	2	0	1
MA04	2018-02-12	0.1	3	1	1
MA10	2018-02-12	10	1	0	1
MA10	2018-02-12	10	2	0	1
MA10	2018-02-12	10	3	0	0
MA10	2018-02-12	1	1	0	0
MA10	2018-02-12	1	2	0	1
MA10	2018-02-12	1	3	0	1
MA10	2018-02-12	0.1	1	0	0
MA10	2018-02-12	0.1	2	0	1
MA10	2018-02-12	0.1	3	0	1
MA05	2018-03-12	10	1
MA05	2018-03-12	10	2
MA05	2018-03-12	10	3
MA05	2018-03-12	1	1	0	1
MA05	2018-03-12	1	2	0	1
MA05	2018-03-12	1	3	0	1
MA05	2018-03-12	0.1	1	0	1
MA05	2018-03-12	0.1	2	0	0
MA05	2018-03-12	0.1	3	0	1
MA11	2018-03-12	10	1	0	0
MA11	2018-03-12	10	2	0	0
MA11	2018-03-12	10	3	0	0
MA11	2018-03-12	1	1	0	0
MA11	2018-03-12	1	2	0	0
MA11	2018-03-12	1	3	0	0
MA11	2018-03-12	0.1	1	0	0
MA11	2018-03-12	0.1	2	0	0
MA11	2018-03-12	0.1	3	0	0
MA04	2018-03-12	10	1	1	1
MA04	2018-03-12	10	2	1	0
MA04	2018-03-12	10	3	1	1
MA04	2018-03-12	1	1	0	0
MA04	2018-03-12	1	2	0	0
MA04	2018-03-12	1	3	0	0
MA04	2018-03-12	0.1	1	0	0
MA04	2018-03-12	0.1	2	0	1
MA04	2018-03-12	0.1	3	1	0
MA10	2018-03-12	10	1	0	1
MA10	2018-03-12	10	2	0	0
MA10	2018-03-12	10	3
MA10	2018-03-12	1	1	0	0
MA10	2018-03-12	1	2	0	0
MA10	2018-03-12	1	3	0	0
MA10	2018-03-12	0.1	1	0	0
MA10	2018-03-12	0.1	2	0	0
MA10	2018-03-12	0.1	3	0	0
MA05	2018-04-09	10	1	0	1
MA05	2018-04-09	10	2	0	1
MA05	2018-04-09	10	3	0	0
MA05	2018-04-09	1	1	0	1
MA05	2018-04-09	1	2	0	0
MA05	2018-04-09	1	3	0	1
MA05	2018-04-09	0.1	1	0	0
MA05	2018-04-09	0.1	2	0	1
MA05	2018-04-09	0.1	3	0	0
MA11	2018-04-09	10	1	0	0
MA11	2018-04-09	10	2	0	0
MA11	2018-04-09	10	3	0	0
MA11	2018-04-09	1	1	0	0
MA11	2018-04-09	1	2	0	0
MA11	2018-04-09	1	3	0	0
MA11	2018-04-09	0.1	1	0	0
MA11	2018-04-09	0.1	2	0	0
MA11	2018-04-09	0.1	3	0	0
MA04	2018-04-09	10	1	1	0
MA04	2018-04-09	10	2	1	1
MA04	2018-04-09	10	3	0	1
MA04	2018-04-09	1	1	0	0
MA04	2018-04-09	1	2	0	0
MA04	2018-04-09	1	3	0	0
MA04	2018-04-09	0.1	1	0	0
MA04	2018-04-09	0.1	2	0	0
MA04	2018-04-09	0.1	3	0	0
MA10	2018-04-09	10	1	0	0
MA10	2018-04-09	10	2	0	0
MA10	2018-04-09	10	3	0	0
MA10	2018-04-09	1	1	0	0
MA10	2018-04-09	1	2	0	0
MA10	2018-04-09	1	3	0	0
MA10	2018-04-09	0.1	1	0	0
MA10	2018-04-09	0.1	2	0	0
MA10	2018-04-09	0.1	3	0	0
MA06	2018-04-09	10	1	0	0
MA06	2018-04-09	10	2	1	0
MA06	2018-04-09	10	3	0	0
MA06	2018-04-09	1	1	0	0
MA06	2018-04-09	1	2	0	0
MA06	2018-04-09	1	3	0	0
MA06	2018-04-09	0.1	1	0	0
MA06	2018-04-09	0.1	2	0	0
MA06	2018-04-09	0.1	3	0	0
MA05	2018-05-07	10	1	1	1
MA05	2018-05-07	10	2	0	1
MA05	2018-05-07	10	3	0	1
MA05	2018-05-07	1	1	0	1
MA05	2018-05-07	1	2	0	1
MA05	2018-05-07	1	3	1	1
MA05	2018-05-07	0.1	1	0	0
MA05	2018-05-07	0.1	2	0	1
MA05	2018-05-07	0.1	3	0	0
MA11	2018-05-07	10	1	0	0
MA11	2018-05-07	10	2	0	0
MA11	2018-05-07	10	3	0	0
MA11	2018-05-07	1	1	0	0
MA11	2018-05-07	1	2	0	0
MA11	2018-05-07	1	3	0	0
MA11	2018-05-07	0.1	1	0	0
MA11	2018-05-07	0.1	2	0	0
MA11	2018-05-07	0.1	3	0	0
MA04	2018-05-07	10	1	0	0
MA04	2018-05-07	10	2	0	0
MA04	2018-05-07	10	3	0	0
MA04	2018-05-07	1	1	0	0
MA04	2018-05-07	1	2	0	0
MA04	2018-05-07	1	3	0	0
MA04	2018-05-07	0.1	1	0	0
MA04	2018-05-07	0.1	2	0	0
MA04	2018-05-07	0.1	3	0	0
MA10	2018-05-07	10	1	0	0
MA10	2018-05-07	10	2	0	0
MA10	2018-05-07	10	3	0	0
MA10	2018-05-07	1	1	0	0
MA10	2018-05-07	1	2	0	0
MA10	2018-05-07	1	3	0	0
MA10	2018-05-07	0.1	1	0	0
MA10	2018-05-07	0.1	2	0	0
MA10	2018-05-07	0.1	3	0	0
MA06	2018-05-07	10	1	0	1
MA06	2018-05-07	10	2	0	0
MA06	2018-05-07	10	3	0	0
MA06	2018-05-07	1	1	0	0
MA06	2018-05-07	1	2	0	1
MA06	2018-05-07	1	3	0	1
MA06	2018-05-07	0.1	1	0	1
MA06	2018-05-07	0.1	2	0	0
MA06	2018-05-07	0.1	3	0	0
MA05	2018-05-21	10	1	1	1
MA05	2018-05-21	10	2	1	1
MA05	2018-05-21	10	3	1	1
MA05	2018-05-21	1	1	0	1
MA05	2018-05-21	1	2	1	1
MA05	2018-05-21	1	3	1	1
MA05	2018-05-21	0.1	1	1	1
MA05	2018-05-21	0.1	2	0	1
MA05	2018-05-21	0.1	3	1	1
MA11	2018-05-21	10	1	0	0
MA11	2018-05-21	10	2	0	0
MA11	2018-05-21	10	3	0	0
MA11	2018-05-21	1	1	0	0
MA11	2018-05-21	1	2	0	0
MA11	2018-05-21	1	3	0	0
MA11	2018-05-21	0.1	1	0	0
MA11	2018-05-21	0.1	2	0	0
MA11	2018-05-21	0.1	3	0	0
MA04	2018-05-21	10	1	1	1
MA04	2018-05-21	10	2	1	1
MA04	2018-05-21	10	3	1	1
MA04	2018-05-21	1	1	1	1
MA04	2018-05-21	1	2	1	1
MA04	2018-05-21	1	3	1	1
MA04	2018-05-21	0.1	1	0	0
MA04	2018-05-21	0.1	2	1	0
MA04	2018-05-21	0.1	3	1	1
MA10	2018-05-21	10	1	0	0
MA10	2018-05-21	10	2	0	0
MA10	2018-05-21	10	3	0	0
MA10	2018-05-21	1	1	0	0
MA10	2018-05-21	1	2	0	0
MA10	2018-05-21	1	3	0	0
MA10	2018-05-21	0.1	1	0	0
MA10	2018-05-21	0.1	2	0	0
MA10	2018-05-21	0.1	3	0	0
MA06	2018-05-21	10	1	1	0
MA06	2018-05-21	10	2	1	1
MA06	2018-05-21	10	3	1	0
MA06	2018-05-21	1	1	1	0
MA06	2018-05-21	1	2	1	0
MA06	2018-05-21	1	3	1	0
MA06	2018-05-21	0.1	1	1	0
MA06	2018-05-21	0.1	2	1	1
MA06	2018-05-21	0.1	3	1	1
MA05	2018-06-04	10	1	1	1
MA05	2018-06-04	10	2	1	1
MA05	2018-06-04	10	3	1	1
MA05	2018-06-04	1	1	1	1
MA05	2018-06-04	1	2	0	1
MA05	2018-06-04	1	3	1	1
MA05	2018-06-04	0.1	1	0	1
MA05	2018-06-04	0.1	2	1	1
MA05	2018-06-04	0.1	3	0	1
MA11	2018-06-04	10	1	1	1
MA11	2018-06-04	10	2	1	1
MA11	2018-06-04	10	3	1	1
MA11	2018-06-04	1	1	1	0
MA11	2018-06-04	1	2	1	0
MA11	2018-06-04	1	3	0	0
MA11	2018-06-04	0.1	1	0	0
MA11	2018-06-04	0.1	2	0	0
MA11	2018-06-04	0.1	3	0	0
MA04	2018-06-04	10	1	1	0
MA04	2018-06-04	10	2	1	0
MA04	2018-06-04	10	3	1	1
MA04	2018-06-04	1	1	1	0
MA04	2018-06-04	1	2	0	0
MA04	2018-06-04	1	3	1	0
MA04	2018-06-04	0.1	1	1	0
MA04	2018-06-04	0.1	2	0	0
MA04	2018-06-04	0.1	3	0	1
MA10	2018-06-04	10	1	1	1
MA10	2018-06-04	10	2	1	1
MA10	2018-06-04	10	3	0	1
MA10	2018-06-04	1	1	1	1
MA10	2018-06-04	1	2	0	1
MA10	2018-06-04	1	3	0	1
MA10	2018-06-04	0.1	1	1	1
MA10	2018-06-04	0.1	2	0	1
MA10	2018-06-04	0.1	3	0	1
MA06	2018-06-04	10	1	1	0
MA06	2018-06-04	10	2	1	0
MA06	2018-06-04	10	3	0	0
MA06	2018-06-04	1	1	0	0
MA06	2018-06-04	1	2	0	0
MA06	2018-06-04	1	3	0	1
MA06	2018-06-04	0.1	1	0	0
MA06	2018-06-04	0.1	2	0	0
MA06	2018-06-04	0.1	3	0	0
MA05	2018-06-18	10	1	1	1
MA05	2018-06-18	10	2	1	0
MA05	2018-06-18	10	3	1	1
MA05	2018-06-18	1	1	1	1
MA05	2018-06-18	1	2	1	1
MA05	2018-06-18	1	3	1	0
MA05	2018-06-18	0.1	1	1	1
MA05	2018-06-18	0.1	2	1	1
MA05	2018-06-18	0.1	3	1	0
MA11	2018-06-18	10	1	0	0
MA11	2018-06-18	10	2	0	0
MA11	2018-06-18	10	3	0	0
MA11	2018-06-18	1	1	0	0
MA11	2018-06-18	1	2	0	0
MA11	2018-06-18	1	3	0	0
MA11	2018-06-18	0.1	1	0	0
MA11	2018-06-18	0.1	2	0	0
MA11	2018-06-18	0.1	3	0	0
MA04	2018-06-18	10	1	0	0
MA04	2018-06-18	10	2	0	0
MA04	2018-06-18	10	3	1	0
MA04	2018-06-18	1	1	0	0
MA04	2018-06-18	1	2	0	0
MA04	2018-06-18	1	3	0	0
MA04	2018-06-18	0.1	1	1	0
MA04	2018-06-18	0.1	2	0	1
MA04	2018-06-18	0.1	3	0	0
MA10	2018-06-18	10	1	0	0
MA10	2018-06-18	10	2	0	0
MA10	2018-06-18	10	3	0	0
MA10	2018-06-18	1	1	0	0
MA10	2018-06-18	1	2	0	0
MA10	2018-06-18	1	3	0	0
MA10	2018-06-18	0.1	1	0	0
MA10	2018-06-18	0.1	2	0	0
MA10	2018-06-18	0.1	3	0	0
MA06	2018-06-18	10	1	1	0
MA06	2018-06-18	10	2	1	0
MA06	2018-06-18	10	3	1	0
MA06	2018-06-18	1	1	1	0
MA06	2018-06-18	1	2	0	0
MA06	2018-06-18	1	3	0	0
MA06	2018-06-18	0.1	1	0	0
MA06	2018-06-18	0.1	2	0	0
MA06	2018-06-18	0.1	3	0	0
MA05	2018-07-16	10	1	1	0
MA05	2018-07-16	10	2	1	1
MA05	2018-07-16	10	3	1	1
MA05	2018-07-16	1	1	0	0
MA05	2018-07-16	1	2	0	1
MA05	2018-07-16	1	3	0	0
MA05	2018-07-16	0.1	1	0	1
MA05	2018-07-16	0.1	2	0	0
MA05	2018-07-16	0.1	3
MA11	2018-07-16	10	1	0	0
MA11	2018-07-16	10	2	0	0
MA11	2018-07-16	10	3	0	0
MA11	2018-07-16	1	1	0	0
MA11	2018-07-16	1	2	0	0
MA11	2018-07-16	1	3	0	0
MA11	2018-07-16	0.1	1	0	0
MA11	2018-07-16	0.1	2	0	0
MA11	2018-07-16	0.1	3	0	0
MA04	2018-07-16	10	1	0	0
MA04	2018-07-16	10	2	0	0
MA04	2018-07-16	10	3	0	0
MA04	2018-07-16	1	1	0	0
MA04	2018-07-16	1	2	0	0
MA04	2018-07-16	1	3	0	0
MA04	2018-07-16	0.1	1	1	0
MA04	2018-07-16	0.1	2	0	0
MA04	2018-07-16	0.1	3	0	0
MA10	2018-07-16	10	1	0	0
MA10	2018-07-16	10	2	0	0
MA10	2018-07-16	10	3	0	0
MA10	2018-07-16	1	1	0	0
MA10	2018-07-16	1	2	0	0
MA10	2018-07-16	1	3	0	0
MA10	2018-07-16	0.1	1	0	0
MA10	2018-07-16	0.1	2	0	0
MA10	2018-07-16	0.1	3	0	0
MA06	2018-07-16	10	1	0	0
MA06	2018-07-16	10	2	1	0
MA06	2018-07-16	10	3	1	0
MA06	2018-07-16	1	1	1	0
MA06	2018-07-16	1	2	0	0
MA06	2018-07-16	1	3	0	0
MA06	2018-07-16	0.1	1	0	0
MA06	2018-07-16	0.1	2	1	0
MA06	2018-07-16	0.1	3	1	0
MA12	2018-07-16	10	1	1	0
MA12	2018-07-16	10	2	1	0
MA12	2018-07-16	10	3	1	0
MA12	2018-07-16	1	1	1	0
MA12	2018-07-16	1	2	1	0
MA12	2018-07-16	1	3	1	0
MA12	2018-07-16	0.1	1	1	0
MA12	2018-07-16	0.1	2	1	0
MA12	2018-07-16	0.1	3	1	0
MA05	2018-08-06	10	1	1	1
MA05	2018-08-06	10	2	1	1
MA05	2018-08-06	10	3	1	0
MA05	2018-08-06	1	1	0	1
MA05	2018-08-06	1	2	0	1
MA05	2018-08-06	1	3	0	0
MA05	2018-08-06	0.1	1	0	1
MA05	2018-08-06	0.1	2	0	1
MA05	2018-08-06	0.1	3	0	1
MA11	2018-08-06	10	1	0	0
MA11	2018-08-06	10	2	0	0
MA11	2018-08-06	10	3	0	0
MA11	2018-08-06	1	1	0	0
MA11	2018-08-06	1	2	0	0
MA11	2018-08-06	1	3	0	0
MA11	2018-08-06	0.1	1	0	0
MA11	2018-08-06	0.1	2	0	0
MA11	2018-08-06	0.1	3	0	0
MA04	2018-08-06	10	1	1	0
MA04	2018-08-06	10	2	1	0
MA04	2018-08-06	10	3	1	0
MA04	2018-08-06	1	1	1	0
MA04	2018-08-06	1	2	1	0
MA04	2018-08-06	1	3	0	0
MA04	2018-08-06	0.1	1	1	0
MA04	2018-08-06	0.1	2	1	0
MA04	2018-08-06	0.1	3	0	0
MA10	2018-08-06	10	1	0	0
MA10	2018-08-06	10	2	0	0
MA10	2018-08-06	10	3	0	0
MA10	2018-08-06	1	1	0	0
MA10	2018-08-06	1	2	0	0
MA10	2018-08-06	1	3	0	0
MA10	2018-08-06	0.1	1	0	0
MA10	2018-08-06	0.1	2	0	0
MA10	2018-08-06	0.1	3	0	0
MA06	2018-08-06	10	1	0	0
MA06	2018-08-06	10	2	0	0
MA06	2018-08-06	10	3	0	0
MA06	2018-08-06	1	1	0	0
MA06	2018-08-06	1	2	0	0
MA06	2018-08-06	1	3	0	0
MA06	2018-08-06	0.1	1	0	0
MA06	2018-08-06	0.1	2	0	0
MA06	2018-08-06	0.1	3	0	0
MA12	2018-08-06	10	1	1	0
MA12	2018-08-06	10	2	0	0
MA12	2018-08-06	10	3	0	0
MA12	2018-08-06	1	1	0	0
MA12	2018-08-06	1	2	0	0
MA12	2018-08-06	1	3	0	0
MA12	2018-08-06	0.1	1	0	0
MA12	2018-08-06	0.1	2	0	0
MA12	2018-08-06	0.1	3	0	0
MA11	2018-08-20	10	1	0	0
MA11	2018-08-20	10	2	0	0
MA11	2018-08-20	10	3	0	0
MA11	2018-08-20	1	1	0	0
MA11	2018-08-20	1	2	0	0
MA11	2018-08-20	1	3	0	0
MA11	2018-08-20	0.1	1	0	0
MA11	2018-08-20	0.1	2	0	0
MA11	2018-08-20	0.1	3	0	0
MA04	2018-08-20	10	1	0	0
MA04	2018-08-20	10	2	0	0
MA04	2018-08-20	10	3	0	0
MA04	2018-08-20	1	1	0	0
MA04	2018-08-20	1	2	0	0
MA04	2018-08-20	1	3	0	0
MA04	2018-08-20	0.1	1	0	0
MA04	2018-08-20	0.1	2	0	0
MA04	2018-08-20	0.1	3	0	0
MA10	2018-08-20	10	1	1	0
MA10	2018-08-20	10	2	0	0
MA10	2018-08-20	10	3	1	0
MA10	2018-08-20	1	1	0	0
MA10	2018-08-20	1	2	0	0
MA10	2018-08-20	1	3	0	0
MA10	2018-08-20	0.1	1	0	0
MA10	2018-08-20	0.1	2	0	0
MA10	2018-08-20	0.1	3	0	0
MA06	2018-08-20	10	1	0	0
MA06	2018-08-20	10	2	0	0
MA06	2018-08-20	10	3	0	0
MA06	2018-08-20	1	1	0	0
MA06	2018-08-20	1	2	0	0
MA06	2018-08-20	1	3	0	0
MA06	2018-08-20	0.1	1	0	0
MA06	2018-08-20	0.1	2	0	0
MA06	2018-08-20	0.1	3	0	0
MA12	2018-08-20	10	1	1	0
MA12	2018-08-20	10	2	0	0
MA12	2018-08-20	10	3	0	0
MA12	2018-08-20	1	1	0	0
MA12	2018-08-20	1	2	0	0
MA12	2018-08-20	1	3	0	0
MA12	2018-08-20	0.1	1	0	0
MA12	2018-08-20	0.1	2	0	0
MA12	2018-08-20	0.1	3	0	0
MA11	2018-09-10	10	1	1	0
MA11	2018-09-10	10	2	0	0
MA11	2018-09-10	10	3	0	0
MA11	2018-09-10	1	1	1	0
MA11	2018-09-10	1	2	1	0
MA11	2018-09-10	1	3	0	0
MA11	2018-09-10	0.1	1	1	0
MA11	2018-09-10	0.1	2	0	0
MA11	2018-09-10	0.1	3	0	0
MA04	2018-09-10	10	1	1	0
MA04	2018-09-10	10	2	1	0
MA04	2018-09-10	10	3	1	0
MA04	2018-09-10	1	1	1	0
MA04	2018-09-10	1	2	1	0
MA04	2018-09-10	1	3	1	0
MA04	2018-09-10	0.1	1	0	0
MA04	2018-09-10	0.1	2	1	0
MA04	2018-09-10	0.1	3	1	1
MA10	2018-09-10	10	1	1	0
MA10	2018-09-10	10	2	1	0
MA10	2018-09-10	10	3	1	0
MA10	2018-09-10	1	1	0	0
MA10	2018-09-10	1	2	0	0
MA10	2018-09-10	1	3	0	0
MA10	2018-09-10	0.1	1	0	0
MA10	2018-09-10	0.1	2	0	0
MA10	2018-09-10	0.1	3	0	0
MA06	2018-09-10	10	1	0	0
MA06	2018-09-10	10	2	0	0
MA06	2018-09-10	10	3	0	0
MA06	2018-09-10	1	1	0	0
MA06	2018-09-10	1	2	0	0
MA06	2018-09-10	1	3	0	0
MA06	2018-09-10	0.1	1	0	0
MA06	2018-09-10	0.1	2	0	0
MA06	2018-09-10	0.1	3	0	0
MA12	2018-09-10	10	1	0	0
MA12	2018-09-10	10	2	0	0
MA12	2018-09-10	10	3	0	0
MA12	2018-09-10	1	1	0	0
MA12	2018-09-10	1	2	0	0
MA12	2018-09-10	1	3	0	0
MA12	2018-09-10	0.1	1	0	0
MA12	2018-09-10	0.1	2	0	0
MA12	2018-09-10	0.1	3	0	0
MA11	2018-10-01	10	1	1	0
MA11	2018-10-01	10	2	1	0
MA11	2018-10-01	10	3	1	0
MA11	2018-10-01	1	1	0	0
MA11	2018-10-01	1	2	0	0
MA11	2018-10-01	1	3	0	0
MA11	2018-10-01	0.1	1	0	0
MA11	2018-10-01	0.1	2	0	0
MA11	2018-10-01	0.1	3	0	0
MA04	2018-10-01	10	1	1	0
MA04	2018-10-01	10	2	1	0
MA04	2018-10-01	10	3	1	0
MA04	2018-10-01	1	1	1	0
MA04	2018-10-01	1	2	1	0
MA04	2018-10-01	1	3	1	0
MA04	2018-10-01	0.1	1	1	0
MA04	2018-10-01	0.1	2	0	0
MA04	2018-10-01	0.1	3	0	0
MA10	2018-10-01	10	1	0	0
MA10	2018-10-01	10	2	0	0
MA10	2018-10-01	10	3	0	0
MA10	2018-10-01	1	1	0	0
MA10	2018-10-01	1	2	0	0
MA10	2018-10-01	1	3	0	0
MA10	2018-10-01	0.1	1	0	0
MA10	2018-10-01	0.1	2	0	0
MA10	2018-10-01	0.1	3	0	0
MA06	2018-10-01	10	1	0	0
MA06	2018-10-01	10	2	0	0
MA06	2018-10-01	10	3	0	0
MA06	2018-10-01	1	1	0	0
MA06	2018-10-01	1	2	0	0
MA06	2018-10-01	1	3	0	0
MA06	2018-10-01	0.1	1	0	0
MA06	2018-10-01	0.1	2	0	0
MA06	2018-10-01	0.1	3	0	0
